# Supplementary material for: Genome-wide discovery of G-quadruplex forming sequences and their functional relevance in plants
Source: Sci Rep. 2016 Jun 21;6:28211. doi: 10.1038/srep28211 (PMC4914980; doi:10.1038/srep28211)
Supplement: Supplementary Dataset [file srep28211-s2.xls]

## Sheet: Sheet1
Table S3. List of orthologous genes harboring GQSes within gene body or promoter region in Arabidopsis and rice.
Gene body			Promoter
G2L1-4		G3L1-7	G2L1-4	G3L1-7
Arabidopsis	Rice	Rice	Rice	Rice
AT1G01260	LOC_Os01g01030	LOC_Os01g07390	LOC_Os01g01360	LOC_Os01g54390
AT1G01500	LOC_Os01g01040	LOC_Os01g09790	LOC_Os01g01870	LOC_Os02g58500
AT1G01540	LOC_Os01g01070	LOC_Os01g10610	LOC_Os01g03040	LOC_Os08g05540
AT1G01910	LOC_Os01g01170	LOC_Os01g17390	LOC_Os01g03660
AT1G01940	LOC_Os01g01190	LOC_Os01g39270	LOC_Os01g04160
AT1G01950	LOC_Os01g01280	LOC_Os01g48850	LOC_Os01g04170
AT1G02080	LOC_Os01g01360	LOC_Os01g53910	LOC_Os01g07110
AT1G02120	LOC_Os01g01400	LOC_Os01g55650	LOC_Os01g07260
AT1G02640	LOC_Os01g01520	LOC_Os01g61500	LOC_Os01g07490
AT1G02730	LOC_Os01g01600	LOC_Os01g68750	LOC_Os01g07560
AT1G02910	LOC_Os01g01620	LOC_Os01g68830	LOC_Os01g08970
AT1G03010	LOC_Os01g01640	LOC_Os02g08540	LOC_Os01g09770
AT1G03080	LOC_Os01g01670	LOC_Os02g09480	LOC_Os01g10050
AT1G03280	LOC_Os01g01689	LOC_Os02g09960	LOC_Os01g10340
AT1G03475	LOC_Os01g01710	LOC_Os02g31160	LOC_Os01g10350
AT1G03530	LOC_Os01g01740	LOC_Os02g32750	LOC_Os01g10370
AT1G03560	LOC_Os01g01770	LOC_Os02g44920	LOC_Os01g10690
AT1G03687	LOC_Os01g01780	LOC_Os02g58150	LOC_Os01g10930
AT1G04120	LOC_Os01g01790	LOC_Os03g03990	LOC_Os01g11220
AT1G04190	LOC_Os01g01840	LOC_Os03g07840	LOC_Os01g12090
AT1G04300	LOC_Os01g01870	LOC_Os03g21210	LOC_Os01g12464
AT1G04560	LOC_Os01g01890	LOC_Os03g21790	LOC_Os01g12660
AT1G04860	LOC_Os01g02040	LOC_Os03g27280	LOC_Os01g12750
AT1G04870	LOC_Os01g02050	LOC_Os03g42040	LOC_Os01g12820
AT1G04980	LOC_Os01g02080	LOC_Os03g45760	LOC_Os01g12870
AT1G05300	LOC_Os01g02090	LOC_Os03g49640	LOC_Os01g13520
AT1G05350	LOC_Os01g02100	LOC_Os03g50090	LOC_Os01g13700
AT1G05490	LOC_Os01g02110	LOC_Os03g50860	LOC_Os01g15850
AT1G05790	LOC_Os01g02120	LOC_Os03g52630	LOC_Os01g15979
AT1G05910	LOC_Os01g02300	LOC_Os03g55980	LOC_Os01g16470
AT1G05940	LOC_Os01g02310	LOC_Os03g56470	LOC_Os01g16810
AT1G06270	LOC_Os01g02390	LOC_Os03g56970	LOC_Os01g18360
AT1G06410	LOC_Os01g02690	LOC_Os04g13470	LOC_Os01g18450
AT1G06530	LOC_Os01g02800	LOC_Os04g35570	LOC_Os01g22010
AT1G06560	LOC_Os01g02810	LOC_Os04g37980	LOC_Os01g22640
AT1G06570	LOC_Os01g02870	LOC_Os04g42960	LOC_Os01g27730
AT1G06720	LOC_Os01g02884	LOC_Os04g47620	LOC_Os01g29150
AT1G06750	LOC_Os01g02890	LOC_Os04g49410	LOC_Os01g32184
AT1G06820	LOC_Os01g02920	LOC_Os04g51180	LOC_Os01g32880
AT1G06840	LOC_Os01g02930	LOC_Os04g58020	LOC_Os01g35170
AT1G07110	LOC_Os01g02940	LOC_Os05g02410	LOC_Os01g36600
AT1G07350	LOC_Os01g03020	LOC_Os05g05240	LOC_Os01g36670
AT1G07510	LOC_Os01g03040	LOC_Os05g12380	LOC_Os01g39260
AT1G07615	LOC_Os01g03070	LOC_Os05g33600	LOC_Os01g40650
AT1G07650	LOC_Os01g03090	LOC_Os05g48270	LOC_Os01g40700
AT1G07750	LOC_Os01g03100	LOC_Os06g19620	LOC_Os01g42190
AT1G08190	LOC_Os01g03110	LOC_Os06g36490	LOC_Os01g42700
AT1G08260	LOC_Os01g03144	LOC_Os06g37080	LOC_Os01g43020
AT1G08350	LOC_Os01g03170	LOC_Os06g46400	LOC_Os01g43170
AT1G08540	LOC_Os01g03190	LOC_Os07g12530	LOC_Os01g43700
AT1G08590	LOC_Os01g03290	LOC_Os07g40820	LOC_Os01g45360
AT1G09060	LOC_Os01g03490	LOC_Os07g42080	LOC_Os01g45390
AT1G09070	LOC_Os01g03510	LOC_Os08g12850	LOC_Os01g47190
AT1G09090	LOC_Os01g03549	LOC_Os08g27070	LOC_Os01g47630
AT1G09320	LOC_Os01g03660	LOC_Os08g33460	LOC_Os01g48190
AT1G09830	LOC_Os01g03670	LOC_Os08g36220	LOC_Os01g49410
AT1G09970	LOC_Os01g03720	LOC_Os08g40280	LOC_Os01g50370
AT1G10020	LOC_Os01g03840	LOC_Os09g15420	LOC_Os01g50960
AT1G10170	LOC_Os01g03870	LOC_Os09g15670	LOC_Os01g51860
AT1G10380	LOC_Os01g03914	LOC_Os09g25580	LOC_Os01g52864
AT1G10850	LOC_Os01g03950	LOC_Os09g27340	LOC_Os01g53610
AT1G11480	LOC_Os01g03980	LOC_Os09g27450	LOC_Os01g53840
AT1G12940	LOC_Os01g04020	LOC_Os09g28060	LOC_Os01g54020
AT1G13040	LOC_Os01g04070	LOC_Os09g39430	LOC_Os01g54030
AT1G13440	LOC_Os01g04160	LOC_Os10g01480	LOC_Os01g54390
AT1G13990	LOC_Os01g04170	LOC_Os10g29560	LOC_Os01g54440
AT1G14270	LOC_Os01g04200	LOC_Os10g36980	LOC_Os01g54530
AT1G14370	LOC_Os01g04220	LOC_Os11g11070	LOC_Os01g54600
AT1G14710	LOC_Os01g04230	LOC_Os11g25920	LOC_Os01g54670
AT1G14750	LOC_Os01g04260	LOC_Os11g47970	LOC_Os01g54850
AT1G14850	LOC_Os01g04290	LOC_Os12g18770	LOC_Os01g55300
AT1G15000	LOC_Os01g04300		LOC_Os01g55410
AT1G15110	LOC_Os01g04330		LOC_Os01g55720
AT1G15490	LOC_Os01g04350		LOC_Os01g55730
AT1G15520	LOC_Os01g04360		LOC_Os01g56130
AT1G15530	LOC_Os01g04450		LOC_Os01g56360
AT1G15690	LOC_Os01g04570		LOC_Os01g56390
AT1G15820	LOC_Os01g04580		LOC_Os01g57854
AT1G16040	LOC_Os01g04620		LOC_Os01g58194
AT1G16280	LOC_Os01g04650		LOC_Os01g58420
AT1G16800	LOC_Os01g04660		LOC_Os01g58510
AT1G16870	LOC_Os01g04710		LOC_Os01g58530
AT1G17080	LOC_Os01g04720		LOC_Os01g58850
AT1G17260	LOC_Os01g04750		LOC_Os01g59060
AT1G17330	LOC_Os01g04800		LOC_Os01g59080
AT1G17450	LOC_Os01g04814		LOC_Os01g59150
AT1G17500	LOC_Os01g04860		LOC_Os01g59360
AT1G18000	LOC_Os01g04870		LOC_Os01g59440
AT1G18160	LOC_Os01g04880		LOC_Os01g59510
AT1G18440	LOC_Os01g04930		LOC_Os01g59890
AT1G18480	LOC_Os01g04950		LOC_Os01g59920
AT1G18610	LOC_Os01g05060		LOC_Os01g59950
AT1G18700	LOC_Os01g05130		LOC_Os01g59980
AT1G18730	LOC_Os01g05470		LOC_Os01g60010
AT1G19100	LOC_Os01g05480		LOC_Os01g60020
AT1G19170	LOC_Os01g05680		LOC_Os01g60080
AT1G19290	LOC_Os01g05790		LOC_Os01g61400
AT1G19330	LOC_Os01g05960		LOC_Os01g62070
AT1G19715	LOC_Os01g06000		LOC_Os01g62584
AT1G19880	LOC_Os01g06060		LOC_Os01g62850
AT1G20330	LOC_Os01g06320		LOC_Os01g62920
AT1G20340	LOC_Os01g06440		LOC_Os01g63410
AT1G20560	LOC_Os01g06450		LOC_Os01g63950
AT1G20640	LOC_Os01g06460		LOC_Os01g64020
AT1G20650	LOC_Os01g06490		LOC_Os01g64920
AT1G20760	LOC_Os01g06560		LOC_Os01g64960
AT1G20920	LOC_Os01g06580		LOC_Os01g65460
AT1G20960	LOC_Os01g06630		LOC_Os01g67000
AT1G21320	LOC_Os01g06740		LOC_Os01g67510
AT1G21650	LOC_Os01g06900		LOC_Os01g68370
AT1G21700	LOC_Os01g07080		LOC_Os01g69030
AT1G22100	LOC_Os01g07090		LOC_Os01g70160
AT1G22730	LOC_Os01g07110		LOC_Os01g70470
AT1G22870	LOC_Os01g07120		LOC_Os01g70730
AT1G22930	LOC_Os01g07140		LOC_Os01g71190
AT1G23070	LOC_Os01g07150		LOC_Os01g71220
AT1G23230	LOC_Os01g07200		LOC_Os01g72330
AT1G23540	LOC_Os01g07240		LOC_Os01g73110
AT1G23740	LOC_Os01g07260		LOC_Os01g73230
AT1G23820	LOC_Os01g07330		LOC_Os01g73550
AT1G24340	LOC_Os01g07340		LOC_Os01g73570
AT1G24530	LOC_Os01g07382		LOC_Os01g74340
AT1G24560	LOC_Os01g07390		LOC_Os01g74460
AT1G25054	LOC_Os01g07400		LOC_Os02g01030
AT1G25390	LOC_Os01g07410		LOC_Os02g01230
AT1G25440	LOC_Os01g07420		LOC_Os02g01245
AT1G25500	LOC_Os01g07480		LOC_Os02g02350
AT1G25510	LOC_Os01g07490		LOC_Os02g02360
AT1G26110	LOC_Os01g07500		LOC_Os02g02510
AT1G26220	LOC_Os01g07530		LOC_Os02g02590
AT1G26550	LOC_Os01g07540		LOC_Os02g03850
AT1G26761	LOC_Os01g07560		LOC_Os02g03860
AT1G27050	LOC_Os01g07570		LOC_Os02g04260
AT1G27210	LOC_Os01g07610		LOC_Os02g05720
AT1G27320	LOC_Os01g07630		LOC_Os02g06570
AT1G27430	LOC_Os01g07780		LOC_Os02g06580
AT1G27510	LOC_Os01g07810		LOC_Os02g07490
AT1G27752	LOC_Os01g07850		LOC_Os02g07740
AT1G27760	LOC_Os01g07870		LOC_Os02g07770
AT1G27940	LOC_Os01g07880		LOC_Os02g08230
AT1G27990	LOC_Os01g07910		LOC_Os02g09060
AT1G28060	LOC_Os01g07960		LOC_Os02g09810
AT1G28320	LOC_Os01g08110		LOC_Os02g10050
AT1G28340	LOC_Os01g08120		LOC_Os02g13630
AT1G28420	LOC_Os01g08150		LOC_Os02g13640
AT1G29340	LOC_Os01g08160		LOC_Os02g14170
AT1G29350	LOC_Os01g08170		LOC_Os02g14490
AT1G29370	LOC_Os01g08200		LOC_Os02g16640
AT1G29400	LOC_Os01g08280		LOC_Os02g16650
AT1G29790	LOC_Os01g08290		LOC_Os02g17240
AT1G29940	LOC_Os01g08320		LOC_Os02g19440
AT1G30000	LOC_Os01g08330		LOC_Os02g20940
AT1G30440	LOC_Os01g08380		LOC_Os02g21080
AT1G30450	LOC_Os01g08400		LOC_Os02g21890
AT1G30460	LOC_Os01g08410		LOC_Os02g22070
AT1G30480	LOC_Os01g08420		LOC_Os02g22160
AT1G30500	LOC_Os01g08430		LOC_Os02g25020
AT1G30570	LOC_Os01g08440		LOC_Os02g29464
AT1G30700	LOC_Os01g08450		LOC_Os02g30910
AT1G30755	LOC_Os01g08520		LOC_Os02g32520
AT1G30860	LOC_Os01g08580		LOC_Os02g34960
AT1G31330	LOC_Os01g08650		LOC_Os02g35170
AT1G31870	LOC_Os01g08660		LOC_Os02g35590
AT1G32130	LOC_Os01g08670		LOC_Os02g35610
AT1G32310	LOC_Os01g08680		LOC_Os02g35840
AT1G32360	LOC_Os01g08700		LOC_Os02g36890
AT1G32640	LOC_Os01g08710		LOC_Os02g37856
AT1G32750	LOC_Os01g08750		LOC_Os02g39180
AT1G32810	LOC_Os01g08770		LOC_Os02g39580
AT1G33250	LOC_Os01g08780		LOC_Os02g41590
AT1G33360	LOC_Os01g08790		LOC_Os02g42270
AT1G33400	LOC_Os01g08820		LOC_Os02g42314
AT1G34130	LOC_Os01g08850		LOC_Os02g42710
AT1G34160	LOC_Os01g08860		LOC_Os02g42950
AT1G34300	LOC_Os01g08950		LOC_Os02g43010
AT1G34320	LOC_Os01g08970		LOC_Os02g43750
AT1G36050	LOC_Os01g09000		LOC_Os02g44200
AT1G36980	LOC_Os01g09010		LOC_Os02g44250
AT1G42550	LOC_Os01g09020		LOC_Os02g44642
AT1G43690	LOC_Os01g09080		LOC_Os02g44690
AT1G43850	LOC_Os01g09100		LOC_Os02g44770
AT1G44350	LOC_Os01g09200		LOC_Os02g46030
AT1G44835	LOC_Os01g09246		LOC_Os02g46690
AT1G45231	LOC_Os01g09252		LOC_Os02g46910
AT1G45249	LOC_Os01g09260		LOC_Os02g47190
AT1G47330	LOC_Os01g09280		LOC_Os02g47470
AT1G48100	LOC_Os01g09320		LOC_Os02g48130
AT1G48300	LOC_Os01g09430		LOC_Os02g48190
AT1G48360	LOC_Os01g09460		LOC_Os02g48370
AT1G48480	LOC_Os01g09590		LOC_Os02g49360
AT1G48900	LOC_Os01g09620		LOC_Os02g49480
AT1G49040	LOC_Os01g09640		LOC_Os02g49510
AT1G49340	LOC_Os01g09670		LOC_Os02g49780
AT1G49540	LOC_Os01g09740		LOC_Os02g50360
AT1G49870	LOC_Os01g09750		LOC_Os02g50370
AT1G49970	LOC_Os01g09770		LOC_Os02g50630
AT1G50010	LOC_Os01g09790		LOC_Os02g50810
AT1G50180	LOC_Os01g09800		LOC_Os02g51750
AT1G50240	LOC_Os01g09830		LOC_Os02g51910
AT1G50300	LOC_Os01g09850		LOC_Os02g52010
AT1G50450	LOC_Os01g09880		LOC_Os02g53490
AT1G50460	LOC_Os01g09990		LOC_Os02g53620
AT1G50730	LOC_Os01g10020		LOC_Os02g55020
AT1G51450	LOC_Os01g10040		LOC_Os02g55060
AT1G51550	LOC_Os01g10050		LOC_Os02g55910
AT1G51590	LOC_Os01g10080		LOC_Os02g55990
AT1G51660	LOC_Os01g10100		LOC_Os02g56120
AT1G51760	LOC_Os01g10110		LOC_Os02g56530
AT1G51980	LOC_Os01g10180		LOC_Os02g56910
AT1G53140	LOC_Os01g10210		LOC_Os02g56950
AT1G53280	LOC_Os01g10250		LOC_Os02g57510
AT1G53310	LOC_Os01g10280		LOC_Os02g58010
AT1G53345	LOC_Os01g10290		LOC_Os02g58300
AT1G53590	LOC_Os01g10310		LOC_Os02g58490
AT1G53645	LOC_Os01g10340		LOC_Os02g58500
AT1G53700	LOC_Os01g10370		LOC_Os02g58660
AT1G53720	LOC_Os01g10430		LOC_Os03g01012
AT1G54570	LOC_Os01g10440		LOC_Os03g01210
AT1G54990	LOC_Os01g10480		LOC_Os03g01300
AT1G55350	LOC_Os01g10490		LOC_Os03g01790
AT1G55570	LOC_Os01g10504		LOC_Os03g01920
AT1G56130	LOC_Os01g10580		LOC_Os03g01930
AT1G56180	LOC_Os01g10610		LOC_Os03g01980
AT1G56300	LOC_Os01g10630		LOC_Os03g02970
AT1G56720	LOC_Os01g10680		LOC_Os03g03000
AT1G57770	LOC_Os01g10830		LOC_Os03g03530
AT1G58230	LOC_Os01g10840		LOC_Os03g04040
AT1G59520	LOC_Os01g10850		LOC_Os03g04360
AT1G59610	LOC_Os01g10870		LOC_Os03g04370
AT1G60030	LOC_Os01g10950		LOC_Os03g04380
AT1G60220	LOC_Os01g11010		LOC_Os03g04930
AT1G60770	LOC_Os01g11070		LOC_Os03g05430
AT1G60800	LOC_Os01g11080		LOC_Os03g05610
AT1G60940	LOC_Os01g11130		LOC_Os03g05812
AT1G61620	LOC_Os01g11150		LOC_Os03g06070
AT1G61740	LOC_Os01g11160		LOC_Os03g06180
AT1G61850	LOC_Os01g11210		LOC_Os03g06920
AT1G62390	LOC_Os01g11220		LOC_Os03g07234
AT1G62520	LOC_Os01g11230		LOC_Os03g08310
AT1G62850	LOC_Os01g11240		LOC_Os03g08730
AT1G63100	LOC_Os01g11260		LOC_Os03g08880
AT1G63250	LOC_Os01g11340		LOC_Os03g08920
AT1G63440	LOC_Os01g11350		LOC_Os03g10260
AT1G64140	LOC_Os01g11370		LOC_Os03g10410
AT1G64780	LOC_Os01g11500		LOC_Os03g10590
AT1G64970	LOC_Os01g11520		LOC_Os03g11360
AT1G65550	LOC_Os01g11550		LOC_Os03g12030
AT1G66150	LOC_Os01g11570		LOC_Os03g12140
AT1G66480	LOC_Os01g11580		LOC_Os03g12470
AT1G66730	LOC_Os01g11620		LOC_Os03g14010
AT1G67000	LOC_Os01g11650		LOC_Os03g14860
AT1G67120	LOC_Os01g11710		LOC_Os03g14950
AT1G67140	LOC_Os01g11810		LOC_Os03g14990
AT1G67230	LOC_Os01g11880		LOC_Os03g15440
AT1G67300	LOC_Os01g11946		LOC_Os03g15630
AT1G67490	LOC_Os01g11952		LOC_Os03g15780
AT1G67510	LOC_Os01g11990		LOC_Os03g15840
AT1G67550	LOC_Os01g12020		LOC_Os03g15930
AT1G67630	LOC_Os01g12070		LOC_Os03g16060
AT1G67740	LOC_Os01g12090		LOC_Os03g16090
AT1G67800	LOC_Os01g12110		LOC_Os03g16334
AT1G67930	LOC_Os01g12160		LOC_Os03g16430
AT1G68020	LOC_Os01g12180		LOC_Os03g16910
AT1G68140	LOC_Os01g12230		LOC_Os03g17030
AT1G68400	LOC_Os01g12250		LOC_Os03g17500
AT1G68690	LOC_Os01g12390		LOC_Os03g17560
AT1G68830	LOC_Os01g12430		LOC_Os03g18420
AT1G68990	LOC_Os01g12440		LOC_Os03g18510
AT1G69020	LOC_Os01g12460		LOC_Os03g18540
AT1G69220	LOC_Os01g12470		LOC_Os03g18630
AT1G69910	LOC_Os01g12480		LOC_Os03g18830
AT1G70070	LOC_Os01g12490		LOC_Os03g18840
AT1G70160	LOC_Os01g12520		LOC_Os03g18960
AT1G70190	LOC_Os01g12530		LOC_Os03g20570
AT1G70520	LOC_Os01g12540		LOC_Os03g21140
AT1G70570	LOC_Os01g12580		LOC_Os03g21250
AT1G70740	LOC_Os01g12640		LOC_Os03g21480
AT1G70940	LOC_Os01g12650		LOC_Os03g21520
AT1G71010	LOC_Os01g12660		LOC_Os03g21640
AT1G71210	LOC_Os01g12680		LOC_Os03g21900
AT1G71350	LOC_Os01g12690		LOC_Os03g21990
AT1G71790	LOC_Os01g12740		LOC_Os03g24844
AT1G71820	LOC_Os01g12750		LOC_Os03g24880
AT1G71870	LOC_Os01g12760		LOC_Os03g25130
AT1G72090	LOC_Os01g12800		LOC_Os03g26430
AT1G72170	LOC_Os01g12830		LOC_Os03g26440
AT1G72300	LOC_Os01g12870		LOC_Os03g27450
AT1G72390	LOC_Os01g12890		LOC_Os03g29740
AT1G72560	LOC_Os01g12910		LOC_Os03g32590
AT1G72570	LOC_Os01g12940		LOC_Os03g37120
AT1G72680	LOC_Os01g13080		LOC_Os03g38590
AT1G72750	LOC_Os01g13120		LOC_Os03g38870
AT1G73320	LOC_Os01g13130		LOC_Os03g38970
AT1G73500	LOC_Os01g13140		LOC_Os03g40540
AT1G73710	LOC_Os01g13150		LOC_Os03g40550
AT1G73760	LOC_Os01g13160		LOC_Os03g41100
AT1G73880	LOC_Os01g13170		LOC_Os03g42240
AT1G74070	LOC_Os01g13180		LOC_Os03g42650
AT1G74250	LOC_Os01g13200		LOC_Os03g43880
AT1G74260	LOC_Os01g13260		LOC_Os03g44440
AT1G74310	LOC_Os01g13300		LOC_Os03g44500
AT1G74360	LOC_Os01g13340		LOC_Os03g44650
AT1G74460	LOC_Os01g13370		LOC_Os03g46740
AT1G74900	LOC_Os01g13390		LOC_Os03g46750
AT1G75100	LOC_Os01g13430		LOC_Os03g47820
AT1G75140	LOC_Os01g13460		LOC_Os03g48560
AT1G75180	LOC_Os01g13480		LOC_Os03g49430
AT1G75520	LOC_Os01g13520		LOC_Os03g49480
AT1G76250	LOC_Os01g13540		LOC_Os03g50160
AT1G76360	LOC_Os01g13550		LOC_Os03g50270
AT1G76430	LOC_Os01g13700		LOC_Os03g50860
AT1G76630	LOC_Os01g13710		LOC_Os03g51020
AT1G76850	LOC_Os01g13730		LOC_Os03g51680
AT1G76880	LOC_Os01g13760		LOC_Os03g52150
AT1G76920	LOC_Os01g13800		LOC_Os03g52475
AT1G77110	LOC_Os01g13930		LOC_Os03g52570
AT1G77180	LOC_Os01g14010		LOC_Os03g52730
AT1G77210	LOC_Os01g14030		LOC_Os03g52750
AT1G77250	LOC_Os01g14050		LOC_Os03g52780
AT1G77300	LOC_Os01g14100		LOC_Os03g52794
AT1G77550	LOC_Os01g14170		LOC_Os03g53880
AT1G77590	LOC_Os01g14180		LOC_Os03g53890
AT1G77600	LOC_Os01g14370		LOC_Os03g53900
AT1G77690	LOC_Os01g14420		LOC_Os03g54170
AT1G77760	LOC_Os01g14430		LOC_Os03g54910
AT1G77800	LOC_Os01g14440		LOC_Os03g55330
AT1G78280	LOC_Os01g14510		LOC_Os03g55340
AT1G78530	LOC_Os01g14520		LOC_Os03g55704
AT1G78570	LOC_Os01g14590		LOC_Os03g56960
AT1G78580	LOC_Os01g14630		LOC_Os03g56970
AT1G78610	LOC_Os01g14650		LOC_Os03g57940
AT1G78930	LOC_Os01g14660		LOC_Os03g58150
AT1G79080	LOC_Os01g14720		LOC_Os03g59210
AT1G79260	LOC_Os01g14820		LOC_Os03g59550
AT1G79500	LOC_Os01g14830		LOC_Os03g60520
AT1G79820	LOC_Os01g14920		LOC_Os03g60630
AT1G79860	LOC_Os01g14940		LOC_Os03g60920
AT1G79870	LOC_Os01g14950		LOC_Os03g60960
AT1G79940	LOC_Os01g14960		LOC_Os03g61340
AT1G79950	LOC_Os01g14970		LOC_Os03g61560
AT1G80000	LOC_Os01g15039		LOC_Os03g62340
AT1G80350	LOC_Os01g15110		LOC_Os03g62630
AT1G80360	LOC_Os01g15300		LOC_Os03g63410
AT1G80440	LOC_Os01g15310		LOC_Os03g63550
AT1G80660	LOC_Os01g15320		LOC_Os03g63730
AT1G80920	LOC_Os01g15340		LOC_Os03g63920
AT1G80950	LOC_Os01g15350		LOC_Os03g64190
AT2G01140	LOC_Os01g15460		LOC_Os04g01530
AT2G01170	LOC_Os01g15480		LOC_Os04g02690
AT2G01320	LOC_Os01g15580		LOC_Os04g18010
AT2G01970	LOC_Os01g15600		LOC_Os04g23890
AT2G02070	LOC_Os01g15630		LOC_Os04g27850
AT2G02080	LOC_Os01g15640		LOC_Os04g30720
AT2G02230	LOC_Os01g15770		LOC_Os04g31040
AT2G02480	LOC_Os01g15780		LOC_Os04g34940
AT2G02800	LOC_Os01g15830		LOC_Os04g35480
AT2G02860	LOC_Os01g15840		LOC_Os04g35760
AT2G02880	LOC_Os01g15850		LOC_Os04g36054
AT2G03140	LOC_Os01g15900		LOC_Os04g36650
AT2G03380	LOC_Os01g16000		LOC_Os04g37710
AT2G03800	LOC_Os01g16020		LOC_Os04g37740
AT2G04030	LOC_Os01g16040		LOC_Os04g37790
AT2G04540	LOC_Os01g16090		LOC_Os04g38740
AT2G04845	LOC_Os01g16100		LOC_Os04g39020
AT2G04850	LOC_Os01g16110		LOC_Os04g39450
AT2G05320	LOC_Os01g16152		LOC_Os04g39590
AT2G05590	LOC_Os01g16180		LOC_Os04g40500
AT2G05940	LOC_Os01g16200		LOC_Os04g40920
AT2G06210	LOC_Os01g16230		LOC_Os04g41710
AT2G07180	LOC_Os01g16290		LOC_Os04g42310
AT2G07360	LOC_Os01g16310		LOC_Os04g42330
AT2G11520	LOC_Os01g16320		LOC_Os04g42350
AT2G12550	LOC_Os01g16330		LOC_Os04g44900
AT2G13370	LOC_Os01g16350		LOC_Os04g45090
AT2G14260	LOC_Os01g16414		LOC_Os04g45750
AT2G14820	LOC_Os01g16450		LOC_Os04g46384
AT2G15020	LOC_Os01g16470		LOC_Os04g46490
AT2G15230	LOC_Os01g16540		LOC_Os04g46610
AT2G15760	LOC_Os01g16600		LOC_Os04g47170
AT2G15790	LOC_Os01g16610		LOC_Os04g48070
AT2G15860	LOC_Os01g16620		LOC_Os04g49060
AT2G16070	LOC_Os01g16650		LOC_Os04g49110
AT2G16485	LOC_Os01g16670		LOC_Os04g49490
AT2G16950	LOC_Os01g16714		LOC_Os04g49530
AT2G17520	LOC_Os01g16770		LOC_Os04g50770
AT2G17820	LOC_Os01g16810		LOC_Os04g51180
AT2G17930	LOC_Os01g16870		LOC_Os04g51330
AT2G18220	LOC_Os01g16940		LOC_Os04g52090
AT2G18470	LOC_Os01g16970		LOC_Os04g52290
AT2G18540	LOC_Os01g17010		LOC_Os04g53490
AT2G18790	LOC_Os01g17020		LOC_Os04g53760
AT2G19390	LOC_Os01g17040		LOC_Os04g53930
AT2G19490	LOC_Os01g17160		LOC_Os04g54390
AT2G19520	LOC_Os01g17214		LOC_Os04g54630
AT2G20020	LOC_Os01g17240		LOC_Os04g55230
AT2G20180	LOC_Os01g17250		LOC_Os04g55690
AT2G20300	LOC_Os01g17279		LOC_Os04g55860
AT2G20320	LOC_Os01g17390		LOC_Os04g56320
AT2G20330	LOC_Os01g17402		LOC_Os04g56580
AT2G20780	LOC_Os01g18050		LOC_Os04g56646
AT2G21120	LOC_Os01g18070		LOC_Os04g56850
AT2G21240	LOC_Os01g18210		LOC_Os04g57020
AT2G21470	LOC_Os01g18280		LOC_Os04g57140
AT2G21660	LOC_Os01g18320		LOC_Os04g57480
AT2G21710	LOC_Os01g18400		LOC_Os04g57610
AT2G21860	LOC_Os01g18584		LOC_Os04g57650
AT2G22360	LOC_Os01g18670		LOC_Os04g57720
AT2G22475	LOC_Os01g18850		LOC_Os04g57930
AT2G22650	LOC_Os01g18870		LOC_Os04g58690
AT2G22720	LOC_Os01g18880		LOC_Os04g58960
AT2G23260	LOC_Os01g19020		LOC_Os05g01090
AT2G23540	LOC_Os01g19130		LOC_Os05g02970
AT2G23790	LOC_Os01g19170		LOC_Os05g03020
AT2G24240	LOC_Os01g19330		LOC_Os05g04870
AT2G24260	LOC_Os01g19380		LOC_Os05g09370
AT2G24370	LOC_Os01g19390		LOC_Os05g15140
AT2G24580	LOC_Os01g19400		LOC_Os05g22614
AT2G24640	LOC_Os01g19430		LOC_Os05g22670
AT2G24830	LOC_Os01g19470		LOC_Os05g24930
AT2G25170	LOC_Os01g19480		LOC_Os05g27880
AT2G25220	LOC_Os01g19490		LOC_Os05g27960
AT2G25290	LOC_Os01g19694		LOC_Os05g28460
AT2G25490	LOC_Os01g19740		LOC_Os05g30130
AT2G25660	LOC_Os01g19750		LOC_Os05g30800
AT2G25670	LOC_Os01g19760		LOC_Os05g32180
AT2G25680	LOC_Os01g19770		LOC_Os05g32270
AT2G25760	LOC_Os01g19820		LOC_Os05g33210
AT2G26200	LOC_Os01g19870		LOC_Os05g35520
AT2G26260	LOC_Os01g19970		LOC_Os05g39080
AT2G26460	LOC_Os01g20030		LOC_Os05g40220
AT2G26830	LOC_Os01g20110		LOC_Os05g41400
AT2G26840	LOC_Os01g20120		LOC_Os05g41490
AT2G26890	LOC_Os01g20160		LOC_Os05g41620
AT2G26930	LOC_Os01g20206		LOC_Os05g42140
AT2G27100	LOC_Os01g20730		LOC_Os05g43850
AT2G27150	LOC_Os01g20840		LOC_Os05g44290
AT2G27210	LOC_Os01g20910		LOC_Os05g44792
AT2G27460	LOC_Os01g20940		LOC_Os05g45760
AT2G28290	LOC_Os01g20970		LOC_Os05g45810
AT2G28880	LOC_Os01g20980		LOC_Os05g47446
AT2G28940	LOC_Os01g21034		LOC_Os05g47530
AT2G29200	LOC_Os01g21120		LOC_Os05g49130
AT2G30080	LOC_Os01g21250		LOC_Os05g49220
AT2G30360	LOC_Os01g21380		LOC_Os05g49430
AT2G30800	LOC_Os01g21410		LOC_Os05g51700
AT2G30920	LOC_Os01g21450		LOC_Os05g51850
AT2G30950	LOC_Os01g21630		LOC_Os06g01180
AT2G31040	LOC_Os01g21850		LOC_Os06g01390
AT2G31060	LOC_Os01g21860		LOC_Os06g01470
AT2G31400	LOC_Os01g22230		LOC_Os06g01640
AT2G31440	LOC_Os01g22390		LOC_Os06g02370
AT2G31490	LOC_Os01g22490		LOC_Os06g03920
AT2G32080	LOC_Os01g22520		LOC_Os06g04070
AT2G32510	LOC_Os01g22550		LOC_Os06g04410
AT2G32640	LOC_Os01g22590		LOC_Os06g04580
AT2G32800	LOC_Os01g22640		LOC_Os06g06420
AT2G32810	LOC_Os01g22660		LOC_Os06g06730
AT2G32950	LOC_Os01g22780		LOC_Os06g08250
AT2G32990	LOC_Os01g22900		LOC_Os06g08390
AT2G33100	LOC_Os01g22980		LOC_Os06g09900
AT2G33150	LOC_Os01g23370		LOC_Os06g10600
AT2G33540	LOC_Os01g23380		LOC_Os06g11140
AT2G33670	LOC_Os01g23530		LOC_Os06g12590
AT2G33820	LOC_Os01g23590		LOC_Os06g13160
AT2G33860	LOC_Os01g23610		LOC_Os06g15550
AT2G34040	LOC_Os01g23620		LOC_Os06g15820
AT2G34190	LOC_Os01g23640		LOC_Os06g16410
AT2G34250	LOC_Os01g23740		LOC_Os06g23440
AT2G34470	LOC_Os01g24070		LOC_Os06g29310
AT2G34640	LOC_Os01g24470		LOC_Os06g30320
AT2G35100	LOC_Os01g24480		LOC_Os06g30810
AT2G35110	LOC_Os01g24750		LOC_Os06g34830
AT2G35290	LOC_Os01g24810		LOC_Os06g39370
AT2G35350	LOC_Os01g25240		LOC_Os06g39640
AT2G35530	LOC_Os01g25440		LOC_Os06g39650
AT2G35540	LOC_Os01g25484		LOC_Os06g43610
AT2G35680	LOC_Os01g25560		LOC_Os06g43990
AT2G35710	LOC_Os01g25600		LOC_Os06g44030
AT2G36130	LOC_Os01g25820		LOC_Os06g45060
AT2G36250	LOC_Os01g26000		LOC_Os06g45070
AT2G36270	LOC_Os01g26039		LOC_Os06g45340
AT2G36360	LOC_Os01g26120		LOC_Os06g45990
AT2G36570	LOC_Os01g27170		LOC_Os06g48040
AT2G36630	LOC_Os01g27190		LOC_Os06g48160
AT2G36670	LOC_Os01g27210		LOC_Os06g48250
AT2G36885	LOC_Os01g27360		LOC_Os06g48300
AT2G37220	LOC_Os01g27600		LOC_Os06g48570
AT2G37230	LOC_Os01g27650		LOC_Os06g48610
AT2G37630	LOC_Os01g27730		LOC_Os06g49070
AT2G37710	LOC_Os01g27740		LOC_Os06g49080
AT2G37730	LOC_Os01g27890		LOC_Os06g49740
AT2G37860	LOC_Os01g27940		LOC_Os06g49830
AT2G38020	LOC_Os01g28500		LOC_Os06g50880
AT2G38040	LOC_Os01g28540		LOC_Os06g50890
AT2G38050	LOC_Os01g28730		LOC_Os06g51420
AT2G38120	LOC_Os01g28840		LOC_Os06g51480
AT2G38280	LOC_Os01g29150		LOC_Os07g01020
AT2G38290	LOC_Os01g29469		LOC_Os07g03260
AT2G38420	LOC_Os01g31580		LOC_Os07g11110
AT2G38650	LOC_Os01g31610		LOC_Os07g18510
AT2G38840	LOC_Os01g31690		LOC_Os07g24090
AT2G39190	LOC_Os01g31760		LOC_Os07g26700
AT2G39220	LOC_Os01g31770		LOC_Os07g26720
AT2G39260	LOC_Os01g31810		LOC_Os07g27950
AT2G39550	LOC_Os01g31870		LOC_Os07g30800
AT2G39800	LOC_Os01g32090		LOC_Os07g30930
AT2G39890	LOC_Os01g32184		LOC_Os07g31470
AT2G39970	LOC_Os01g32280		LOC_Os07g31650
AT2G39980	LOC_Os01g32300		LOC_Os07g34130
AT2G40000	LOC_Os01g32330		LOC_Os07g34610
AT2G40170	LOC_Os01g32350		LOC_Os07g34730
AT2G40190	LOC_Os01g32670		LOC_Os07g35050
AT2G40230	LOC_Os01g32750		LOC_Os07g36910
AT2G40340	LOC_Os01g32790		LOC_Os07g37180
AT2G40930	LOC_Os01g32920		LOC_Os07g37560
AT2G41020	LOC_Os01g32964		LOC_Os07g37790
AT2G41620	LOC_Os01g33040		LOC_Os07g37920
AT2G41945	LOC_Os01g33080		LOC_Os07g38150
AT2G41970	LOC_Os01g33090		LOC_Os07g38480
AT2G42600	LOC_Os01g33230		LOC_Os07g39090
AT2G42900	LOC_Os01g33300		LOC_Os07g39220
AT2G43160	LOC_Os01g33420		LOC_Os07g39310
AT2G43180	LOC_Os01g33800		LOC_Os07g39620
AT2G43360	LOC_Os01g34060		LOC_Os07g40700
AT2G43630	LOC_Os01g34190		LOC_Os07g41150
AT2G43650	LOC_Os01g34330		LOC_Os07g41200
AT2G43710	LOC_Os01g34350		LOC_Os07g42200
AT2G43950	LOC_Os01g34390		LOC_Os07g42395
AT2G43970	LOC_Os01g34430		LOC_Os07g42800
AT2G44065	LOC_Os01g34560		LOC_Os07g42880
AT2G44430	LOC_Os01g34610		LOC_Os07g43060
AT2G44710	LOC_Os01g34630		LOC_Os07g43900
AT2G44730	LOC_Os01g34700		LOC_Os07g43950
AT2G44820	LOC_Os01g35030		LOC_Os07g44640
AT2G45280	LOC_Os01g35040		LOC_Os07g44740
AT2G45420	LOC_Os01g35170		LOC_Os07g44940
AT2G45430	LOC_Os01g35184		LOC_Os07g45360
AT2G45540	LOC_Os01g35230		LOC_Os07g46410
AT2G45590	LOC_Os01g36240		LOC_Os07g46730
AT2G45730	LOC_Os01g36390		LOC_Os07g47370
AT2G45880	LOC_Os01g36550		LOC_Os07g48200
AT2G45910	LOC_Os01g36600		LOC_Os07g48280
AT2G46020	LOC_Os01g36610		LOC_Os07g48610
AT2G46040	LOC_Os01g36620		LOC_Os07g49000
AT2G46560	LOC_Os01g36660		LOC_Os07g49300
AT2G46570	LOC_Os01g36670		LOC_Os08g01054
AT2G46620	LOC_Os01g36720		LOC_Os08g05540
AT2G46910	LOC_Os01g36840		LOC_Os08g06070
AT2G46915	LOC_Os01g36870		LOC_Os08g07290
AT2G47620	LOC_Os01g36940		LOC_Os08g07300
AT2G47790	LOC_Os01g36970		LOC_Os08g17820
AT2G48010	LOC_Os01g37040		LOC_Os08g25060
AT3G01180	LOC_Os01g37120		LOC_Os08g25140
AT3G01380	LOC_Os01g37480		LOC_Os08g33460
AT3G01460	LOC_Os01g37510		LOC_Os08g36760
AT3G01610	LOC_Os01g37590		LOC_Os08g38610
AT3G01750	LOC_Os01g37630		LOC_Os08g38820
AT3G01910	LOC_Os01g37770		LOC_Os08g38900
AT3G02110	LOC_Os01g37810		LOC_Os08g40919
AT3G02130	LOC_Os01g37820		LOC_Os08g41320
AT3G02260	LOC_Os01g37825		LOC_Os08g42380
AT3G02690	LOC_Os01g37837		LOC_Os08g42550
AT3G02700	LOC_Os01g37842		LOC_Os08g43270
AT3G02850	LOC_Os01g37850		LOC_Os08g44250
AT3G03210	LOC_Os01g37910		LOC_Os08g44850
AT3G03680	LOC_Os01g37960		LOC_Os08g45190
AT3G03800	LOC_Os01g37980		LOC_Os08g45230
AT3G03810	LOC_Os01g38480		LOC_Os09g12240
AT3G03920	LOC_Os01g38490		LOC_Os09g19700
AT3G03940	LOC_Os01g38500		LOC_Os09g19910
AT3G03980	LOC_Os01g38520		LOC_Os09g19920
AT3G04340	LOC_Os01g38530		LOC_Os09g20400
AT3G04460	LOC_Os01g38610		LOC_Os09g20650
AT3G04550	LOC_Os01g38660		LOC_Os09g23084
AT3G04610	LOC_Os01g38670		LOC_Os09g23200
AT3G04740	LOC_Os01g38960		LOC_Os09g23370
AT3G04790	LOC_Os01g38970		LOC_Os09g24660
AT3G04830	LOC_Os01g38980		LOC_Os09g25314
AT3G05090	LOC_Os01g39000		LOC_Os09g25850
AT3G05270	LOC_Os01g39010		LOC_Os09g26920
AT3G05350	LOC_Os01g39020		LOC_Os09g27060
AT3G05670	LOC_Os01g39100		LOC_Os09g27590
AT3G05940	LOC_Os01g39110		LOC_Os09g27820
AT3G06130	LOC_Os01g39260		LOC_Os09g28100
AT3G06150	LOC_Os01g39270		LOC_Os09g28200
AT3G06350	LOC_Os01g39310		LOC_Os09g28300
AT3G06430	LOC_Os01g39330		LOC_Os09g29760
AT3G06483	LOC_Os01g39380		LOC_Os09g29930
AT3G06510	LOC_Os01g39600		LOC_Os09g31140
AT3G06580	LOC_Os01g39630		LOC_Os09g31310
AT3G06780	LOC_Os01g39810		LOC_Os09g31438
AT3G07030	LOC_Os01g39830		LOC_Os09g32360
AT3G07070	LOC_Os01g39860		LOC_Os09g35630
AT3G07120	LOC_Os01g39890		LOC_Os09g35670
AT3G07160	LOC_Os01g39960		LOC_Os09g35810
AT3G07270	LOC_Os01g40050		LOC_Os09g35880
AT3G07420	LOC_Os01g40110		LOC_Os09g35910
AT3G07660	LOC_Os01g40190		LOC_Os09g35920
AT3G07720	LOC_Os01g40250		LOC_Os09g36500
AT3G07990	LOC_Os01g40330		LOC_Os09g36550
AT3G08640	LOC_Os01g40400		LOC_Os09g36890
AT3G08650	LOC_Os01g40470		LOC_Os09g36900
AT3G08850	LOC_Os01g40480		LOC_Os09g38110
AT3G08860	LOC_Os01g40590		LOC_Os09g38310
AT3G08970	LOC_Os01g40620		LOC_Os09g38340
AT3G09010	LOC_Os01g40640		LOC_Os09g38370
AT3G09070	LOC_Os01g40690		LOC_Os09g38710
AT3G09830	LOC_Os01g40700		LOC_Os09g38750
AT3G09850	LOC_Os01g40710		LOC_Os09g38772
AT3G10070	LOC_Os01g40860		LOC_Os10g15390
AT3G10150	LOC_Os01g41140		LOC_Os10g25674
AT3G10220	LOC_Os01g41180		LOC_Os10g25680
AT3G10300	LOC_Os01g41190		LOC_Os10g26130
AT3G10350	LOC_Os01g41210		LOC_Os10g26460
AT3G10390	LOC_Os01g41240		LOC_Os10g32750
AT3G10650	LOC_Os01g41260		LOC_Os10g33770
AT3G10760	LOC_Os01g41290		LOC_Os10g34810
AT3G10920	LOC_Os01g41400		LOC_Os10g34820
AT3G11420	LOC_Os01g41530		LOC_Os10g35060
AT3G11450	LOC_Os01g41550		LOC_Os10g35520
AT3G11570	LOC_Os01g41600		LOC_Os10g37260
AT3G11920	LOC_Os01g41610		LOC_Os10g37660
AT3G11980	LOC_Os01g41630		LOC_Os10g37670
AT3G12110	LOC_Os01g41640		LOC_Os10g38030
AT3G12280	LOC_Os01g41870		LOC_Os10g38740
AT3G12480	LOC_Os01g41900		LOC_Os10g38850
AT3G12750	LOC_Os01g41990		LOC_Os10g39640
AT3G12800	LOC_Os01g42010		LOC_Os10g39790
AT3G12810	LOC_Os01g42030		LOC_Os10g39890
AT3G13050	LOC_Os01g42070		LOC_Os10g40324
AT3G13490	LOC_Os01g42080		LOC_Os10g40584
AT3G13570	LOC_Os01g42140		LOC_Os10g40590
AT3G13670	LOC_Os01g42190		LOC_Os10g41520
AT3G14172	LOC_Os01g42234		LOC_Os10g42490
AT3G14180	LOC_Os01g42260		LOC_Os10g42540
AT3G14240	LOC_Os01g42280		LOC_Os10g42620
AT3G14270	LOC_Os01g42294		LOC_Os11g02640
AT3G14310	LOC_Os01g42380		LOC_Os11g02740
AT3G14400	LOC_Os01g42410		LOC_Os11g05980
AT3G14470	LOC_Os01g42460		LOC_Os11g07700
AT3G14940	LOC_Os01g42470		LOC_Os11g08950
AT3G15090	LOC_Os01g42480		LOC_Os11g10070
AT3G15095	LOC_Os01g42540		LOC_Os11g10640
AT3G15120	LOC_Os01g42620		LOC_Os11g11890
AT3G15160	LOC_Os01g42630		LOC_Os11g16540
AT3G15820	LOC_Os01g42650		LOC_Os11g18880
AT3G16010	LOC_Os01g42700		LOC_Os11g34190
AT3G16030	LOC_Os01g42730		LOC_Os11g35050
AT3G16730	LOC_Os01g42760		LOC_Os11g36340
AT3G16760	LOC_Os01g42800		LOC_Os11g37100
AT3G17030	LOC_Os01g42810		LOC_Os11g38959
AT3G17040	LOC_Os01g42830		LOC_Os11g48020
AT3G17740	LOC_Os01g42850		LOC_Os12g03540
AT3G17770	LOC_Os01g42870		LOC_Os12g07350
AT3G17830	LOC_Os01g42880		LOC_Os12g07790
AT3G17850	LOC_Os01g42900		LOC_Os12g09280
AT3G17950	LOC_Os01g42960		LOC_Os12g13100
AT3G18640	LOC_Os01g42980		LOC_Os12g13390
AT3G18790	LOC_Os01g42990		LOC_Os12g15590
AT3G19090	LOC_Os01g43020		LOC_Os12g24240
AT3G19190	LOC_Os01g43030		LOC_Os12g29660
AT3G19300	LOC_Os01g43040		LOC_Os12g31830
AT3G19420	LOC_Os01g43080		LOC_Os12g34330
AT3G19510	LOC_Os01g43090		LOC_Os12g34340
AT3G19840	LOC_Os01g43140		LOC_Os12g35270
AT3G19950	LOC_Os01g43150		LOC_Os12g36890
AT3G20530	LOC_Os01g43160		LOC_Os12g37390
AT3G20660	LOC_Os01g43220		LOC_Os12g37630
AT3G20720	LOC_Os01g43250		LOC_Os12g39080
AT3G21150	LOC_Os01g43280		LOC_Os12g40550
AT3G21250	LOC_Os01g43320		LOC_Os12g42660
AT3G21295	LOC_Os01g43350		LOC_Os12g42830
AT3G21670	LOC_Os01g43360		LOC_Os12g43890
AT3G22380	LOC_Os01g43372		LOC_Os12g44250
AT3G22660	LOC_Os01g43380		LOC_Os12g44310
AT3G22970	LOC_Os01g43390
AT3G23020	LOC_Os01g43410
AT3G23410	LOC_Os01g43440
AT3G23590	LOC_Os01g43460
AT3G23900	LOC_Os01g43480
AT3G23920	LOC_Os01g43510
AT3G23990	LOC_Os01g43520
AT3G24080	LOC_Os01g43530
AT3G24170	LOC_Os01g43540
AT3G24320	LOC_Os01g43550
AT3G24550	LOC_Os01g43580
AT3G24590	LOC_Os01g43590
AT3G24715	LOC_Os01g43610
AT3G24870	LOC_Os01g43650
AT3G25150	LOC_Os01g43700
AT3G25470	LOC_Os01g43740
AT3G25530	LOC_Os01g43750
AT3G25620	LOC_Os01g43774
AT3G25840	LOC_Os01g43844
AT3G26100	LOC_Os01g43851
AT3G26580	LOC_Os01g43940
AT3G26610	LOC_Os01g44069
AT3G26618	LOC_Os01g44090
AT3G26744	LOC_Os01g44110
AT3G26950	LOC_Os01g44250
AT3G27320	LOC_Os01g44260
AT3G27820	LOC_Os01g44394
AT3G27970	LOC_Os01g44960
AT3G28430	LOC_Os01g44970
AT3G28450	LOC_Os01g45090
AT3G28460	LOC_Os01g45110
AT3G28850	LOC_Os01g45200
AT3G28860	LOC_Os01g45250
AT3G29320	LOC_Os01g45350
AT3G29400	LOC_Os01g45360
AT3G29575	LOC_Os01g45380
AT3G30300	LOC_Os01g45450
AT3G33520	LOC_Os01g45530
AT3G42640	LOC_Os01g45550
AT3G42880	LOC_Os01g45570
AT3G43660	LOC_Os01g45620
AT3G44160	LOC_Os01g45760
AT3G44600	LOC_Os01g45830
AT3G44610	LOC_Os01g45860
AT3G44680	LOC_Os01g45900
AT3G44730	LOC_Os01g45910
AT3G45300	LOC_Os01g45990
AT3G45780	LOC_Os01g46040
AT3G45890	LOC_Os01g46070
AT3G46100	LOC_Os01g46080
AT3G46620	LOC_Os01g46210
AT3G46740	LOC_Os01g46230
AT3G46960	LOC_Os01g46240
AT3G46970	LOC_Os01g46250
AT3G47450	LOC_Os01g46270
AT3G47700	LOC_Os01g46290
AT3G47730	LOC_Os01g46340
AT3G47810	LOC_Os01g46350
AT3G48330	LOC_Os01g46400
AT3G48360	LOC_Os01g46410
AT3G48380	LOC_Os01g46430
AT3G49430	LOC_Os01g46700
AT3G49810	LOC_Os01g46710
AT3G50380	LOC_Os01g46720
AT3G50670	LOC_Os01g46750
AT3G50690	LOC_Os01g46760
AT3G50740	LOC_Os01g46860
AT3G50830	LOC_Os01g46940
AT3G51480	LOC_Os01g46970
AT3G51490	LOC_Os01g47050
AT3G51550	LOC_Os01g47080
AT3G51770	LOC_Os01g47180
AT3G51810	LOC_Os01g47200
AT3G51880	LOC_Os01g47350
AT3G52250	LOC_Os01g47400
AT3G52660	LOC_Os01g47460
AT3G52870	LOC_Os01g47470
AT3G52880	LOC_Os01g47560
AT3G53010	LOC_Os01g47610
AT3G53190	LOC_Os01g47630
AT3G53540	LOC_Os01g47650
AT3G53830	LOC_Os01g47690
AT3G53940	LOC_Os01g47760
AT3G53970	LOC_Os01g47800
AT3G54010	LOC_Os01g48060
AT3G54140	LOC_Os01g48130
AT3G54480	LOC_Os01g48140
AT3G54540	LOC_Os01g48180
AT3G54630	LOC_Os01g48190
AT3G54660	LOC_Os01g48210
AT3G54850	LOC_Os01g48310
AT3G54950	LOC_Os01g48370
AT3G55010	LOC_Os01g48380
AT3G55020	LOC_Os01g48440
AT3G55160	LOC_Os01g48500
AT3G55200	LOC_Os01g48530
AT3G55430	LOC_Os01g48540
AT3G55460	LOC_Os01g48680
AT3G55520	LOC_Os01g48690
AT3G55550	LOC_Os01g48700
AT3G55560	LOC_Os01g48720
AT3G55580	LOC_Os01g48760
AT3G56370	LOC_Os01g48800
AT3G56840	LOC_Os01g48820
AT3G57120	LOC_Os01g48830
AT3G57150	LOC_Os01g48850
AT3G57630	LOC_Os01g48910
AT3G58110	LOC_Os01g48920
AT3G58630	LOC_Os01g48930
AT3G58690	LOC_Os01g48960
AT3G58790	LOC_Os01g49000
AT3G59090	LOC_Os01g49010
AT3G59110	LOC_Os01g49026
AT3G59410	LOC_Os01g49120
AT3G59660	LOC_Os01g49160
AT3G59690	LOC_Os01g49180
AT3G60240	LOC_Os01g49190
AT3G60730	LOC_Os01g49210
AT3G60850	LOC_Os01g49250
AT3G61050	LOC_Os01g49310
AT3G61490	LOC_Os01g49330
AT3G61590	LOC_Os01g49340
AT3G62240	LOC_Os01g49360
AT3G62770	LOC_Os01g49410
AT3G63070	LOC_Os01g49440
AT3G63340	LOC_Os01g49490
AT3G63500	LOC_Os01g49560
AT3G63520	LOC_Os01g49580
AT4G00026	LOC_Os01g49690
AT4G00050	LOC_Os01g49720
AT4G00060	LOC_Os01g49740
AT4G00150	LOC_Os01g49830
AT4G00290	LOC_Os01g49890
AT4G00330	LOC_Os01g49940
AT4G00340	LOC_Os01g50030
AT4G00570	LOC_Os01g50040
AT4G00730	LOC_Os01g50060
AT4G01410	LOC_Os01g50080
AT4G01470	LOC_Os01g50110
AT4G01570	LOC_Os01g50120
AT4G02010	LOC_Os01g50160
AT4G02050	LOC_Os01g50370
AT4G02350	LOC_Os01g50400
AT4G02480	LOC_Os01g50410
AT4G02590	LOC_Os01g50420
AT4G02840	LOC_Os01g50440
AT4G03180	LOC_Os01g50590
AT4G03200	LOC_Os01g50610
AT4G03320	LOC_Os01g50720
AT4G03400	LOC_Os01g50750
AT4G03430	LOC_Os01g50760
AT4G03550	LOC_Os01g50770
AT4G03560	LOC_Os01g50820
AT4G04670	LOC_Os01g50830
AT4G04920	LOC_Os01g50840
AT4G04950	LOC_Os01g50860
AT4G04970	LOC_Os01g50900
AT4G05020	LOC_Os01g50910
AT4G05120	LOC_Os01g50930
AT4G05200	LOC_Os01g50940
AT4G07410	LOC_Os01g50960
AT4G08230	LOC_Os01g51030
AT4G08350	LOC_Os01g51050
AT4G09980	LOC_Os01g51060
AT4G10570	LOC_Os01g51140
AT4G10710	LOC_Os01g51154
AT4G10770	LOC_Os01g51170
AT4G11450	LOC_Os01g51190
AT4G11570	LOC_Os01g51220
AT4G12130	LOC_Os01g51230
AT4G12650	LOC_Os01g51250
AT4G13250	LOC_Os01g51260
AT4G13330	LOC_Os01g51280
AT4G13510	LOC_Os01g51290
AT4G13550	LOC_Os01g51310
AT4G13580	LOC_Os01g51320
AT4G13700	LOC_Os01g51360
AT4G13710	LOC_Os01g51400
AT4G14000	LOC_Os01g51540
AT4G14240	LOC_Os01g51550
AT4G14465	LOC_Os01g51610
AT4G14880	LOC_Os01g51640
AT4G14965	LOC_Os01g51700
AT4G15010	LOC_Os01g51710
AT4G15560	LOC_Os01g51770
AT4G15730	LOC_Os01g51780
AT4G15840	LOC_Os01g51790
AT4G15890	LOC_Os01g51800
AT4G16130	LOC_Os01g51840
AT4G16143	LOC_Os01g51850
AT4G16280	LOC_Os01g51870
AT4G16310	LOC_Os01g51890
AT4G16370	LOC_Os01g52050
AT4G16420	LOC_Os01g52090
AT4G16480	LOC_Os01g52180
AT4G16510	LOC_Os01g52190
AT4G16563	LOC_Os01g52230
AT4G16580	LOC_Os01g52260
AT4G16660	LOC_Os01g52390
AT4G16830	LOC_Os01g52400
AT4G17090	LOC_Os01g52514
AT4G17520	LOC_Os01g52530
AT4G17610	LOC_Os01g52550
AT4G17800	LOC_Os01g52570
AT4G17830	LOC_Os01g52610
AT4G17940	LOC_Os01g52630
AT4G18160	LOC_Os01g52690
AT4G18240	LOC_Os01g52710
AT4G18270	LOC_Os01g52740
AT4G18570	LOC_Os01g52750
AT4G18820	LOC_Os01g52770
AT4G19040	LOC_Os01g52830
AT4G19070	LOC_Os01g52864
AT4G19170	LOC_Os01g52880
AT4G19380	LOC_Os01g52890
AT4G20740	LOC_Os01g52920
AT4G20760	LOC_Os01g52980
AT4G20860	LOC_Os01g53000
AT4G20930	LOC_Os01g53020
AT4G21380	LOC_Os01g53040
AT4G21390	LOC_Os01g53070
AT4G21540	LOC_Os01g53130
AT4G21620	LOC_Os01g53140
AT4G21660	LOC_Os01g53160
AT4G21820	LOC_Os01g53220
AT4G22010	LOC_Os01g53240
AT4G22360	LOC_Os01g53250
AT4G22580	LOC_Os01g53260
AT4G22670	LOC_Os01g53330
AT4G22740	LOC_Os01g53350
AT4G23820	LOC_Os01g53370
AT4G24040	LOC_Os01g53420
AT4G24200	LOC_Os01g53430
AT4G24330	LOC_Os01g53470
AT4G24520	LOC_Os01g53500
AT4G24660	LOC_Os01g53600
AT4G24680	LOC_Os01g53610
AT4G24790	LOC_Os01g53640
AT4G25080	LOC_Os01g53680
AT4G25270	LOC_Os01g53710
AT4G25280	LOC_Os01g53720
AT4G25290	LOC_Os01g53750
AT4G25390	LOC_Os01g53790
AT4G25570	LOC_Os01g53890
AT4G25680	LOC_Os01g53910
AT4G25910	LOC_Os01g53920
AT4G26060	LOC_Os01g53930
AT4G26090	LOC_Os01g53980
AT4G26450	LOC_Os01g53990
AT4G27010	LOC_Os01g54010
AT4G27060	LOC_Os01g54020
AT4G27190	LOC_Os01g54030
AT4G27290	LOC_Os01g54080
AT4G27340	LOC_Os01g54090
AT4G27630	LOC_Os01g54100
AT4G27760	LOC_Os01g54119
AT4G28300	LOC_Os01g54210
AT4G29000	LOC_Os01g54240
AT4G29060	LOC_Os01g54270
AT4G29120	LOC_Os01g54300
AT4G29210	LOC_Os01g54340
AT4G29240	LOC_Os01g54370
AT4G29720	LOC_Os01g54400
AT4G29940	LOC_Os01g54420
AT4G30020	LOC_Os01g54430
AT4G30100	LOC_Os01g54440
AT4G30825	LOC_Os01g54470
AT4G30960	LOC_Os01g54480
AT4G31160	LOC_Os01g54510
AT4G31180	LOC_Os01g54515
AT4G31200	LOC_Os01g54550
AT4G31780	LOC_Os01g54560
AT4G31810	LOC_Os01g54600
AT4G31890	LOC_Os01g54620
AT4G32620	LOC_Os01g54670
AT4G32700	LOC_Os01g54700
AT4G32820	LOC_Os01g54784
AT4G32850	LOC_Os01g54810
AT4G33030	LOC_Os01g54850
AT4G33080	LOC_Os01g54900
AT4G33380	LOC_Os01g54910
AT4G33430	LOC_Os01g54930
AT4G33630	LOC_Os01g54940
AT4G33680	LOC_Os01g54969
AT4G34110	LOC_Os01g55000
AT4G34140	LOC_Os01g55110
AT4G34310	LOC_Os01g55120
AT4G34440	LOC_Os01g55150
AT4G34500	LOC_Os01g55190
AT4G34660	LOC_Os01g55200
AT4G34980	LOC_Os01g55240
AT4G35160	LOC_Os01g55280
AT4G35800	LOC_Os01g55300
AT4G36360	LOC_Os01g55350
AT4G36520	LOC_Os01g55360
AT4G36630	LOC_Os01g55370
AT4G36710	LOC_Os01g55410
AT4G36790	LOC_Os01g55440
AT4G37260	LOC_Os01g55500
AT4G37650	LOC_Os01g55510
AT4G37840	LOC_Os01g55520
AT4G37870	LOC_Os01g55530
AT4G37970	LOC_Os01g55549
AT4G38130	LOC_Os01g55580
AT4G38260	LOC_Os01g55600
AT4G38430	LOC_Os01g55610
AT4G38470	LOC_Os01g55650
AT4G38500	LOC_Os01g55740
AT4G38600	LOC_Os01g55750
AT4G38660	LOC_Os01g55795
AT4G38710	LOC_Os01g55860
AT4G38730	LOC_Os01g55890
AT4G39110	LOC_Os01g55940
AT4G39210	LOC_Os01g55960
AT4G39330	LOC_Os01g56020
AT4G39400	LOC_Os01g56030
AT4G39420	LOC_Os01g56050
AT4G39460	LOC_Os01g56090
AT4G39640	LOC_Os01g56100
AT4G39690	LOC_Os01g56130
AT4G39720	LOC_Os01g56150
AT4G39850	LOC_Os01g56180
AT4G39870	LOC_Os01g56190
AT5G01020	LOC_Os01g56230
AT5G01110	LOC_Os01g56235
AT5G01270	LOC_Os01g56320
AT5G01400	LOC_Os01g56330
AT5G01710	LOC_Os01g56350
AT5G01830	LOC_Os01g56360
AT5G01930	LOC_Os01g56380
AT5G01950	LOC_Os01g56390
AT5G01960	LOC_Os01g56470
AT5G02140	LOC_Os01g56490
AT5G02290	LOC_Os01g56530
AT5G02800	LOC_Os01g56560
AT5G02820	LOC_Os01g56570
AT5G03490	LOC_Os01g56590
AT5G03555	LOC_Os01g56600
AT5G03730	LOC_Os01g56610
AT5G04140	LOC_Os01g56640
AT5G04500	LOC_Os01g56764
AT5G04610	LOC_Os01g56800
AT5G04810	LOC_Os01g56880
AT5G04920	LOC_Os01g56910
AT5G05000	LOC_Os01g56930
AT5G05010	LOC_Os01g56980
AT5G05560	LOC_Os01g57020
AT5G05690	LOC_Os01g57073
AT5G05810	LOC_Os01g57100
AT5G05980	LOC_Os01g57210
AT5G06260	LOC_Os01g57230
AT5G06580	LOC_Os01g57310
AT5G06740	LOC_Os01g57350
AT5G06850	LOC_Os01g57370
AT5G07120	LOC_Os01g57460
AT5G07280	LOC_Os01g57480
AT5G07720	LOC_Os01g57510
AT5G07740	LOC_Os01g57550
AT5G08310	LOC_Os01g57560
AT5G08500	LOC_Os01g57570
AT5G08530	LOC_Os01g57580
AT5G08710	LOC_Os01g57610
AT5G09580	LOC_Os01g57630
AT5G09880	LOC_Os01g57650
AT5G10200	LOC_Os01g57690
AT5G10270	LOC_Os01g57710
AT5G10290	LOC_Os01g57720
AT5G10560	LOC_Os01g57854
AT5G11040	LOC_Os01g57870
AT5G11580	LOC_Os01g57880
AT5G11700	LOC_Os01g57890
AT5G11850	LOC_Os01g57940
AT5G11880	LOC_Os01g58100
AT5G11960	LOC_Os01g58130
AT5G12000	LOC_Os01g58194
AT5G12170	LOC_Os01g58390
AT5G12250	LOC_Os01g58400
AT5G12330	LOC_Os01g58420
AT5G12400	LOC_Os01g58490
AT5G12860	LOC_Os01g58500
AT5G13000	LOC_Os01g58510
AT5G13100	LOC_Os01g58530
AT5G13210	LOC_Os01g58550
AT5G13520	LOC_Os01g58650
AT5G13530	LOC_Os01g58670
AT5G13610	LOC_Os01g58700
AT5G13960	LOC_Os01g58740
AT5G14080	LOC_Os01g58750
AT5G14120	LOC_Os01g58760
AT5G14420	LOC_Os01g58790
AT5G14460	LOC_Os01g58850
AT5G14530	LOC_Os01g58860
AT5G14610	LOC_Os01g58910
AT5G14950	LOC_Os01g58970
AT5G15020	LOC_Os01g59070
AT5G15080	LOC_Os01g59110
AT5G15100	LOC_Os01g59140
AT5G15170	LOC_Os01g59150
AT5G15250	LOC_Os01g59180
AT5G15410	LOC_Os01g59360
AT5G16000	LOC_Os01g59440
AT5G16040	LOC_Os01g59490
AT5G16620	LOC_Os01g59500
AT5G17020	LOC_Os01g59510
AT5G17770	LOC_Os01g59530
AT5G17980	LOC_Os01g59670
AT5G17990	LOC_Os01g59740
AT5G18140	LOC_Os01g59760
AT5G18280	LOC_Os01g59800
AT5G18570	LOC_Os01g59860
AT5G19180	LOC_Os01g59890
AT5G19210	LOC_Os01g59930
AT5G19220	LOC_Os01g59980
AT5G19280	LOC_Os01g60010
AT5G19420	LOC_Os01g60020
AT5G19530	LOC_Os01g60060
AT5G19620	LOC_Os01g60080
AT5G19750	LOC_Os01g60140
AT5G19770	LOC_Os01g60170
AT5G19900	LOC_Os01g60190
AT5G19950	LOC_Os01g60250
AT5G20130	LOC_Os01g60270
AT5G20170	LOC_Os01g60330
AT5G20190	LOC_Os01g60420
AT5G20250	LOC_Os01g60450
AT5G20280	LOC_Os01g60600
AT5G20350	LOC_Os01g60650
AT5G20380	LOC_Os01g60670
AT5G20410	LOC_Os01g60790
AT5G20490	LOC_Os01g60800
AT5G20540	LOC_Os01g60810
AT5G20660	LOC_Os01g60830
AT5G20850	LOC_Os01g60860
AT5G21930	LOC_Os01g60940
AT5G22640	LOC_Os01g60960
AT5G22750	LOC_Os01g61010
AT5G22800	LOC_Os01g61030
AT5G23310	LOC_Os01g61044
AT5G23490	LOC_Os01g61120
AT5G23590	LOC_Os01g61160
AT5G23630	LOC_Os01g61180
AT5G23860	LOC_Os01g61210
AT5G23870	LOC_Os01g61230
AT5G23890	LOC_Os01g61250
AT5G23940	LOC_Os01g61320
AT5G24010	LOC_Os01g61330
AT5G24020	LOC_Os01g61350
AT5G24680	LOC_Os01g61370
AT5G24690	LOC_Os01g61390
AT5G24760	LOC_Os01g61420
AT5G25150	LOC_Os01g61440
AT5G25480	LOC_Os01g61460
AT5G25620	LOC_Os01g61470
AT5G25930	LOC_Os01g61480
AT5G26570	LOC_Os01g61500
AT5G26610	LOC_Os01g61590
AT5G26667	LOC_Os01g61610
AT5G26670	LOC_Os01g61620
AT5G26960	LOC_Os01g61630
AT5G27280	LOC_Os01g61640
AT5G27450	LOC_Os01g61670
AT5G27720	LOC_Os01g61680
AT5G28040	LOC_Os01g61780
AT5G28350	LOC_Os01g61830
AT5G28640	LOC_Os01g61860
AT5G35180	LOC_Os01g61940
AT5G35200	LOC_Os01g61990
AT5G35400	LOC_Os01g62000
AT5G35620	LOC_Os01g62070
AT5G35910	LOC_Os01g62110
AT5G35970	LOC_Os01g62130
AT5G36170	LOC_Os01g62190
AT5G36210	LOC_Os01g62200
AT5G37010	LOC_Os01g62210
AT5G37530	LOC_Os01g62220
AT5G37600	LOC_Os01g62230
AT5G37790	LOC_Os01g62260
AT5G37830	LOC_Os01g62300
AT5G38560	LOC_Os01g62310
AT5G39570	LOC_Os01g62380
AT5G39790	LOC_Os01g62410
AT5G39960	LOC_Os01g62430
AT5G40140	LOC_Os01g62440
AT5G40280	LOC_Os01g62460
AT5G40390	LOC_Os01g62480
AT5G40490	LOC_Os01g62500
AT5G40740	LOC_Os01g62584
AT5G40820	LOC_Os01g62600
AT5G41460	LOC_Os01g62605
AT5G41480	LOC_Os01g62630
AT5G41950	LOC_Os01g62660
AT5G42070	LOC_Os01g62670
AT5G42150	LOC_Os01g62760
AT5G42220	LOC_Os01g62800
AT5G42240	LOC_Os01g62850
AT5G42320	LOC_Os01g62920
AT5G42350	LOC_Os01g62980
AT5G42480	LOC_Os01g63050
AT5G42520	LOC_Os01g63060
AT5G42620	LOC_Os01g63200
AT5G42740	LOC_Os01g63210
AT5G42820	LOC_Os01g63220
AT5G42870	LOC_Os01g63250
AT5G43020	LOC_Os01g63270
AT5G43500	LOC_Os01g63290
AT5G43670	LOC_Os01g63310
AT5G44070	LOC_Os01g63354
AT5G44200	LOC_Os01g63400
AT5G44800	LOC_Os01g63410
AT5G45170	LOC_Os01g63420
AT5G45300	LOC_Os01g63460
AT5G45330	LOC_Os01g63470
AT5G46290	LOC_Os01g63480
AT5G47010	LOC_Os01g63500
AT5G47020	LOC_Os01g63510
AT5G47070	LOC_Os01g63540
AT5G47430	LOC_Os01g63580
AT5G47680	LOC_Os01g63620
AT5G48030	LOC_Os01g63690
AT5G48300	LOC_Os01g63770
AT5G48390	LOC_Os01g63780
AT5G48450	LOC_Os01g63800
AT5G48600	LOC_Os01g63830
AT5G48840	LOC_Os01g63840
AT5G49100	LOC_Os01g63854
AT5G49160	LOC_Os01g63870
AT5G49350	LOC_Os01g63880
AT5G49360	LOC_Os01g63930
AT5G49430	LOC_Os01g64000
AT5G49470	LOC_Os01g64010
AT5G49720	LOC_Os01g64020
AT5G49760	LOC_Os01g64100
AT5G49810	LOC_Os01g64110
AT5G49920	LOC_Os01g64120
AT5G49960	LOC_Os01g64190
AT5G49980	LOC_Os01g64250
AT5G50150	LOC_Os01g64256
AT5G50310	LOC_Os01g64262
AT5G50320	LOC_Os01g64280
AT5G50380	LOC_Os01g64310
AT5G50960	LOC_Os01g64360
AT5G51020	LOC_Os01g64410
AT5G51070	LOC_Os01g64430
AT5G51100	LOC_Os01g64450
AT5G51550	LOC_Os01g64540
AT5G51710	LOC_Os01g64570
AT5G51740	LOC_Os01g64620
AT5G51750	LOC_Os01g64650
AT5G51840	LOC_Os01g64660
AT5G52010	LOC_Os01g64730
AT5G52520	LOC_Os01g64790
AT5G52790	LOC_Os01g64820
AT5G52950	LOC_Os01g64870
AT5G53060	LOC_Os01g64900
AT5G53120	LOC_Os01g64930
AT5G53400	LOC_Os01g64970
AT5G53440	LOC_Os01g64990
AT5G53450	LOC_Os01g65000
AT5G53460	LOC_Os01g65070
AT5G53800	LOC_Os01g65110
AT5G53900	LOC_Os01g65150
AT5G54090	LOC_Os01g65200
AT5G54260	LOC_Os01g65220
AT5G54380	LOC_Os01g65260
AT5G54400	LOC_Os01g65330
AT5G54540	LOC_Os01g65380
AT5G54580	LOC_Os01g65400
AT5G54730	LOC_Os01g65410
AT5G54830	LOC_Os01g65420
AT5G54890	LOC_Os01g65440
AT5G55130	LOC_Os01g65450
AT5G55500	LOC_Os01g65460
AT5G55600	LOC_Os01g65480
AT5G55660	LOC_Os01g65490
AT5G55670	LOC_Os01g65500
AT5G55930	LOC_Os01g65510
AT5G56090	LOC_Os01g65520
AT5G56220	LOC_Os01g65600
AT5G56580	LOC_Os01g65650
AT5G56890	LOC_Os01g65660
AT5G57140	LOC_Os01g65670
AT5G57180	LOC_Os01g65700
AT5G57250	LOC_Os01g65720
AT5G57300	LOC_Os01g65740
AT5G57870	LOC_Os01g65780
AT5G58020	LOC_Os01g65790
AT5G58040	LOC_Os01g65830
AT5G58100	LOC_Os01g65840
AT5G58210	LOC_Os01g65850
AT5G58620	LOC_Os01g65890
AT5G58710	LOC_Os01g65940
AT5G58870	LOC_Os01g65986
AT5G58960	LOC_Os01g65992
AT5G59970	LOC_Os01g66000
AT5G60010	LOC_Os01g66020
AT5G60410	LOC_Os01g66100
AT5G60600	LOC_Os01g66120
AT5G60690	LOC_Os01g66140
AT5G60790	LOC_Os01g66160
AT5G60850	LOC_Os01g66170
AT5G60870	LOC_Os01g66230
AT5G60980	LOC_Os01g66280
AT5G61030	LOC_Os01g66300
AT5G61150	LOC_Os01g66320
AT5G61370	LOC_Os01g66379
AT5G61390	LOC_Os01g66490
AT5G61480	LOC_Os01g66510
AT5G61850	LOC_Os01g66544
AT5G62070	LOC_Os01g66560
AT5G62140	LOC_Os01g66600
AT5G62170	LOC_Os01g66610
AT5G62190	LOC_Os01g66670
AT5G62440	LOC_Os01g66860
AT5G62940	LOC_Os01g66890
AT5G63110	LOC_Os01g66920
AT5G63120	LOC_Os01g66940
AT5G63310	LOC_Os01g67090
AT5G63420	LOC_Os01g67110
AT5G63480	LOC_Os01g67120
AT5G63620	LOC_Os01g67160
AT5G63710	LOC_Os01g67190
AT5G63810	LOC_Os01g67240
AT5G63840	LOC_Os01g67250
AT5G63860	LOC_Os01g67410
AT5G63910	LOC_Os01g67420
AT5G63920	LOC_Os01g67430
AT5G63940	LOC_Os01g67500
AT5G64210	LOC_Os01g67510
AT5G64270	LOC_Os01g67540
AT5G64300	LOC_Os01g67550
AT5G64360	LOC_Os01g67560
AT5G64380	LOC_Os01g67570
AT5G64550	LOC_Os01g67580
AT5G64570	LOC_Os01g67630
AT5G64740	LOC_Os01g67650
AT5G64860	LOC_Os01g67720
AT5G64920	LOC_Os01g67730
AT5G64940	LOC_Os01g67740
AT5G65260	LOC_Os01g67750
AT5G65280	LOC_Os01g67830
AT5G65460	LOC_Os01g67870
AT5G65490	LOC_Os01g67920
AT5G65700	LOC_Os01g67960
AT5G65760	LOC_Os01g67970
AT5G65940	LOC_Os01g68000
AT5G66010	LOC_Os01g68020
AT5G66150	LOC_Os01g68030
AT5G66420	LOC_Os01g68090
AT5G66540	LOC_Os01g68130
AT5G66560	LOC_Os01g68140
AT5G66760	LOC_Os01g68300
AT5G66960	LOC_Os01g68370
AT5G67190	LOC_Os01g68390
AT5G67200	LOC_Os01g68440
AT5G67290	LOC_Os01g68450
AT5G67530	LOC_Os01g68500
	LOC_Os01g68510
	LOC_Os01g68610
	LOC_Os01g68620
	LOC_Os01g68630
	LOC_Os01g68650
	LOC_Os01g68750
	LOC_Os01g68810
	LOC_Os01g68830
	LOC_Os01g68870
	LOC_Os01g68930
	LOC_Os01g68950
	LOC_Os01g68970
	LOC_Os01g69030
	LOC_Os01g69050
	LOC_Os01g69070
	LOC_Os01g69080
	LOC_Os01g69100
	LOC_Os01g69140
	LOC_Os01g69190
	LOC_Os01g69200
	LOC_Os01g69210
	LOC_Os01g69240
	LOC_Os01g69270
	LOC_Os01g69830
	LOC_Os01g69850
	LOC_Os01g69890
	LOC_Os01g69910
	LOC_Os01g69940
	LOC_Os01g70050
	LOC_Os01g70060
	LOC_Os01g70080
	LOC_Os01g70090
	LOC_Os01g70130
	LOC_Os01g70170
	LOC_Os01g70190
	LOC_Os01g70200
	LOC_Os01g70210
	LOC_Os01g70220
	LOC_Os01g70230
	LOC_Os01g70240
	LOC_Os01g70250
	LOC_Os01g70300
	LOC_Os01g70310
	LOC_Os01g70400
	LOC_Os01g70470
	LOC_Os01g70500
	LOC_Os01g70525
	LOC_Os01g70550
	LOC_Os01g70560
	LOC_Os01g70590
	LOC_Os01g70730
	LOC_Os01g70770
	LOC_Os01g70780
	LOC_Os01g70790
	LOC_Os01g70810
	LOC_Os01g70820
	LOC_Os01g70850
	LOC_Os01g70870
	LOC_Os01g70880
	LOC_Os01g70890
	LOC_Os01g70930
	LOC_Os01g70940
	LOC_Os01g70990
	LOC_Os01g71000
	LOC_Os01g71090
	LOC_Os01g71180
	LOC_Os01g71190
	LOC_Os01g71200
	LOC_Os01g71220
	LOC_Os01g71240
	LOC_Os01g71300
	LOC_Os01g71320
	LOC_Os01g71410
	LOC_Os01g71420
	LOC_Os01g71670
	LOC_Os01g71690
	LOC_Os01g71740
	LOC_Os01g71780
	LOC_Os01g71790
	LOC_Os01g71970
	LOC_Os01g72000
	LOC_Os01g72020
	LOC_Os01g72049
	LOC_Os01g72080
	LOC_Os01g72090
	LOC_Os01g72100
	LOC_Os01g72140
	LOC_Os01g72160
	LOC_Os01g72170
	LOC_Os01g72190
	LOC_Os01g72210
	LOC_Os01g72220
	LOC_Os01g72240
	LOC_Os01g72260
	LOC_Os01g72300
	LOC_Os01g72320
	LOC_Os01g72330
	LOC_Os01g72350
	LOC_Os01g72360
	LOC_Os01g72420
	LOC_Os01g72480
	LOC_Os01g72510
	LOC_Os01g72550
	LOC_Os01g72570
	LOC_Os01g72600
	LOC_Os01g72610
	LOC_Os01g72690
	LOC_Os01g72700
	LOC_Os01g72740
	LOC_Os01g72800
	LOC_Os01g72834
	LOC_Os01g72870
	LOC_Os01g72880
	LOC_Os01g72940
	LOC_Os01g72960
	LOC_Os01g72970
	LOC_Os01g72990
	LOC_Os01g73110
	LOC_Os01g73120
	LOC_Os01g73150
	LOC_Os01g73160
	LOC_Os01g73170
	LOC_Os01g73230
	LOC_Os01g73250
	LOC_Os01g73410
	LOC_Os01g73460
	LOC_Os01g73470
	LOC_Os01g73500
	LOC_Os01g73514
	LOC_Os01g73530
	LOC_Os01g73550
	LOC_Os01g73580
	LOC_Os01g73630
	LOC_Os01g73690
	LOC_Os01g73780
	LOC_Os01g73790
	LOC_Os01g73950
	LOC_Os01g73990
	LOC_Os01g74020
	LOC_Os01g74140
	LOC_Os01g74180
	LOC_Os01g74280
	LOC_Os01g74330
	LOC_Os01g74410
	LOC_Os01g74450
	LOC_Os01g74470
	LOC_Os01g74480
	LOC_Os01g74510
	LOC_Os01g74520
	LOC_Os01g74580
	LOC_Os01g74600
	LOC_Os01g74620
	LOC_Os01g74650
	LOC_Os02g01070
	LOC_Os02g01100
	LOC_Os02g01110
	LOC_Os02g01140
	LOC_Os02g01170
	LOC_Os02g01180
	LOC_Os02g01190
	LOC_Os02g01200
	LOC_Os02g01230
	LOC_Os02g01270
	LOC_Os02g01300
	LOC_Os02g01310
	LOC_Os02g01365
	LOC_Os02g01380
	LOC_Os02g01440
	LOC_Os02g01510
	LOC_Os02g01710
	LOC_Os02g01720
	LOC_Os02g01730
	LOC_Os02g01740
	LOC_Os02g01890
	LOC_Os02g01930
	LOC_Os02g01940
	LOC_Os02g01960
	LOC_Os02g01970
	LOC_Os02g02000
	LOC_Os02g02020
	LOC_Os02g02040
	LOC_Os02g02120
	LOC_Os02g02140
	LOC_Os02g02150
	LOC_Os02g02290
	LOC_Os02g02340
	LOC_Os02g02360
	LOC_Os02g02370
	LOC_Os02g02390
	LOC_Os02g02400
	LOC_Os02g02424
	LOC_Os02g02460
	LOC_Os02g02510
	LOC_Os02g02520
	LOC_Os02g02570
	LOC_Os02g02580
	LOC_Os02g02590
	LOC_Os02g02600
	LOC_Os02g02620
	LOC_Os02g02690
	LOC_Os02g02730
	LOC_Os02g02740
	LOC_Os02g02770
	LOC_Os02g02820
	LOC_Os02g02840
	LOC_Os02g02880
	LOC_Os02g02890
	LOC_Os02g02930
	LOC_Os02g02950
	LOC_Os02g02960
	LOC_Os02g02970
	LOC_Os02g02990
	LOC_Os02g03000
	LOC_Os02g03010
	LOC_Os02g03020
	LOC_Os02g03030
	LOC_Os02g03060
	LOC_Os02g03090
	LOC_Os02g03100
	LOC_Os02g03110
	LOC_Os02g03120
	LOC_Os02g03140
	LOC_Os02g03220
	LOC_Os02g03230
	LOC_Os02g03250
	LOC_Os02g03270
	LOC_Os02g03294
	LOC_Os02g03310
	LOC_Os02g03330
	LOC_Os02g03400
	LOC_Os02g03420
	LOC_Os02g03450
	LOC_Os02g03460
	LOC_Os02g03470
	LOC_Os02g03530
	LOC_Os02g03550
	LOC_Os02g03570
	LOC_Os02g03575
	LOC_Os02g03590
	LOC_Os02g03610
	LOC_Os02g03620
	LOC_Os02g03750
	LOC_Os02g03760
	LOC_Os02g03790
	LOC_Os02g03820
	LOC_Os02g03850
	LOC_Os02g03890
	LOC_Os02g03930
	LOC_Os02g03940
	LOC_Os02g03970
	LOC_Os02g04030
	LOC_Os02g04080
	LOC_Os02g04100
	LOC_Os02g04120
	LOC_Os02g04240
	LOC_Os02g04260
	LOC_Os02g04320
	LOC_Os02g04340
	LOC_Os02g04430
	LOC_Os02g04440
	LOC_Os02g04460
	LOC_Os02g04480
	LOC_Os02g04490
	LOC_Os02g04500
	LOC_Os02g04520
	LOC_Os02g04540
	LOC_Os02g04560
	LOC_Os02g04660
	LOC_Os02g04670
	LOC_Os02g04740
	LOC_Os02g04780
	LOC_Os02g04800
	LOC_Os02g04810
	LOC_Os02g04840
	LOC_Os02g04860
	LOC_Os02g04970
	LOC_Os02g05040
	LOC_Os02g05050
	LOC_Os02g05060
	LOC_Os02g05340
	LOC_Os02g05450
	LOC_Os02g05520
	LOC_Os02g05620
	LOC_Os02g05630
	LOC_Os02g05640
	LOC_Os02g05660
	LOC_Os02g05700
	LOC_Os02g05744
	LOC_Os02g05810
	LOC_Os02g05820
	LOC_Os02g05840
	LOC_Os02g05870
	LOC_Os02g05880
	LOC_Os02g05910
	LOC_Os02g05950
	LOC_Os02g06160
	LOC_Os02g06360
	LOC_Os02g06380
	LOC_Os02g06390
	LOC_Os02g06400
	LOC_Os02g06410
	LOC_Os02g06480
	LOC_Os02g06520
	LOC_Os02g06540
	LOC_Os02g06560
	LOC_Os02g06570
	LOC_Os02g06580
	LOC_Os02g06630
	LOC_Os02g06670
	LOC_Os02g06860
	LOC_Os02g06880
	LOC_Os02g06910
	LOC_Os02g06930
	LOC_Os02g06960
	LOC_Os02g07050
	LOC_Os02g07120
	LOC_Os02g07160
	LOC_Os02g07180
	LOC_Os02g07190
	LOC_Os02g07240
	LOC_Os02g07250
	LOC_Os02g07350
	LOC_Os02g07360
	LOC_Os02g07490
	LOC_Os02g07630
	LOC_Os02g07670
	LOC_Os02g07720
	LOC_Os02g07740
	LOC_Os02g07800
	LOC_Os02g07810
	LOC_Os02g07820
	LOC_Os02g07910
	LOC_Os02g07920
	LOC_Os02g07980
	LOC_Os02g08030
	LOC_Os02g08100
	LOC_Os02g08110
	LOC_Os02g08120
	LOC_Os02g08150
	LOC_Os02g08160
	LOC_Os02g08190
	LOC_Os02g08230
	LOC_Os02g08270
	LOC_Os02g08300
	LOC_Os02g08330
	LOC_Os02g08350
	LOC_Os02g08370
	LOC_Os02g08380
	LOC_Os02g08420
	LOC_Os02g08440
	LOC_Os02g08510
	LOC_Os02g08530
	LOC_Os02g08540
	LOC_Os02g09130
	LOC_Os02g09170
	LOC_Os02g09180
	LOC_Os02g09200
	LOC_Os02g09250
	LOC_Os02g09340
	LOC_Os02g09359
	LOC_Os02g09380
	LOC_Os02g09420
	LOC_Os02g09470
	LOC_Os02g09480
	LOC_Os02g09490
	LOC_Os02g09510
	LOC_Os02g09590
	LOC_Os02g09600
	LOC_Os02g09620
	LOC_Os02g09630
	LOC_Os02g09720
	LOC_Os02g09740
	LOC_Os02g09750
	LOC_Os02g09770
	LOC_Os02g09810
	LOC_Os02g09820
	LOC_Os02g09840
	LOC_Os02g09890
	LOC_Os02g09920
	LOC_Os02g09930
	LOC_Os02g09940
	LOC_Os02g09960
	LOC_Os02g09990
	LOC_Os02g10020
	LOC_Os02g10060
	LOC_Os02g10080
	LOC_Os02g10090
	LOC_Os02g10110
	LOC_Os02g10120
	LOC_Os02g10130
	LOC_Os02g10160
	LOC_Os02g10220
	LOC_Os02g10260
	LOC_Os02g10290
	LOC_Os02g10300
	LOC_Os02g10320
	LOC_Os02g10350
	LOC_Os02g10360
	LOC_Os02g10370
	LOC_Os02g10380
	LOC_Os02g10440
	LOC_Os02g10510
	LOC_Os02g10530
	LOC_Os02g10540
	LOC_Os02g10630
	LOC_Os02g10660
	LOC_Os02g10700
	LOC_Os02g10720
	LOC_Os02g10770
	LOC_Os02g10790
	LOC_Os02g10800
	LOC_Os02g10820
	LOC_Os02g10860
	LOC_Os02g10990
	LOC_Os02g11020
	LOC_Os02g11050
	LOC_Os02g11640
	LOC_Os02g11740
	LOC_Os02g11760
	LOC_Os02g11830
	LOC_Os02g11890
	LOC_Os02g11950
	LOC_Os02g11960
	LOC_Os02g12300
	LOC_Os02g12480
	LOC_Os02g12570
	LOC_Os02g12600
	LOC_Os02g12650
	LOC_Os02g12660
	LOC_Os02g12690
	LOC_Os02g12730
	LOC_Os02g12760
	LOC_Os02g12780
	LOC_Os02g12790
	LOC_Os02g12820
	LOC_Os02g12850
	LOC_Os02g12890
	LOC_Os02g12900
	LOC_Os02g13060
	LOC_Os02g13100
	LOC_Os02g13150
	LOC_Os02g13200
	LOC_Os02g13270
	LOC_Os02g13290
	LOC_Os02g13300
	LOC_Os02g13310
	LOC_Os02g13330
	LOC_Os02g13340
	LOC_Os02g13360
	LOC_Os02g13380
	LOC_Os02g13520
	LOC_Os02g13560
	LOC_Os02g13580
	LOC_Os02g13600
	LOC_Os02g13620
	LOC_Os02g13630
	LOC_Os02g13640
	LOC_Os02g13650
	LOC_Os02g13670
	LOC_Os02g13710
	LOC_Os02g13840
	LOC_Os02g13850
	LOC_Os02g13870
	LOC_Os02g13890
	LOC_Os02g13950
	LOC_Os02g13960
	LOC_Os02g13980
	LOC_Os02g13990
	LOC_Os02g14090
	LOC_Os02g14120
	LOC_Os02g14130
	LOC_Os02g14160
	LOC_Os02g14170
	LOC_Os02g14180
	LOC_Os02g14190
	LOC_Os02g14480
	LOC_Os02g14490
	LOC_Os02g14570
	LOC_Os02g14680
	LOC_Os02g14720
	LOC_Os02g14730
	LOC_Os02g14760
	LOC_Os02g14770
	LOC_Os02g14780
	LOC_Os02g14860
	LOC_Os02g14910
	LOC_Os02g14980
	LOC_Os02g15000
	LOC_Os02g15020
	LOC_Os02g15110
	LOC_Os02g15120
	LOC_Os02g15230
	LOC_Os02g15310
	LOC_Os02g15340
	LOC_Os02g15360
	LOC_Os02g15610
	LOC_Os02g15740
	LOC_Os02g15750
	LOC_Os02g15760
	LOC_Os02g15810
	LOC_Os02g15820
	LOC_Os02g15885
	LOC_Os02g15900
	LOC_Os02g15950
	LOC_Os02g15980
	LOC_Os02g16030
	LOC_Os02g16450
	LOC_Os02g16500
	LOC_Os02g16540
	LOC_Os02g16640
	LOC_Os02g16650
	LOC_Os02g16660
	LOC_Os02g16730
	LOC_Os02g16909
	LOC_Os02g17090
	LOC_Os02g17240
	LOC_Os02g17250
	LOC_Os02g17280
	LOC_Os02g17304
	LOC_Os02g17330
	LOC_Os02g17350
	LOC_Os02g17360
	LOC_Os02g17380
	LOC_Os02g17534
	LOC_Os02g17640
	LOC_Os02g17650
	LOC_Os02g17680
	LOC_Os02g17760
	LOC_Os02g17880
	LOC_Os02g17900
	LOC_Os02g17920
	LOC_Os02g18090
	LOC_Os02g18180
	LOC_Os02g18320
	LOC_Os02g18430
	LOC_Os02g18450
	LOC_Os02g18510
	LOC_Os02g18660
	LOC_Os02g18810
	LOC_Os02g18830
	LOC_Os02g18850
	LOC_Os02g19060
	LOC_Os02g19130
	LOC_Os02g19180
	LOC_Os02g19210
	LOC_Os02g19860
	LOC_Os02g20160
	LOC_Os02g20170
	LOC_Os02g20410
	LOC_Os02g20430
	LOC_Os02g20490
	LOC_Os02g20530
	LOC_Os02g20844
	LOC_Os02g20870
	LOC_Os02g20930
	LOC_Os02g21009
	LOC_Os02g21040
	LOC_Os02g21240
	LOC_Os02g21280
	LOC_Os02g21580
	LOC_Os02g21630
	LOC_Os02g21650
	LOC_Os02g21890
	LOC_Os02g22070
	LOC_Os02g22160
	LOC_Os02g22650
	LOC_Os02g23823
	LOC_Os02g23890
	LOC_Os02g24134
	LOC_Os02g24190
	LOC_Os02g24354
	LOC_Os02g25020
	LOC_Os02g25080
	LOC_Os02g25700
	LOC_Os02g25900
	LOC_Os02g26140
	LOC_Os02g26320
	LOC_Os02g26600
	LOC_Os02g26650
	LOC_Os02g26810
	LOC_Os02g26890
	LOC_Os02g26984
	LOC_Os02g27060
	LOC_Os02g27220
	LOC_Os02g27360
	LOC_Os02g27480
	LOC_Os02g27620
	LOC_Os02g27740
	LOC_Os02g27800
	LOC_Os02g27810
	LOC_Os02g27960
	LOC_Os02g28720
	LOC_Os02g28820
	LOC_Os02g28900
	LOC_Os02g28970
	LOC_Os02g29220
	LOC_Os02g29320
	LOC_Os02g29340
	LOC_Os02g29380
	LOC_Os02g29464
	LOC_Os02g29550
	LOC_Os02g29890
	LOC_Os02g30140
	LOC_Os02g30180
	LOC_Os02g30210
	LOC_Os02g30230
	LOC_Os02g30240
	LOC_Os02g30310
	LOC_Os02g30460
	LOC_Os02g30470
	LOC_Os02g30610
	LOC_Os02g30624
	LOC_Os02g30630
	LOC_Os02g30640
	LOC_Os02g30650
	LOC_Os02g30714
	LOC_Os02g30800
	LOC_Os02g30810
	LOC_Os02g30850
	LOC_Os02g30900
	LOC_Os02g30910
	LOC_Os02g31030
	LOC_Os02g31100
	LOC_Os02g31160
	LOC_Os02g31220
	LOC_Os02g31840
	LOC_Os02g31867
	LOC_Os02g31890
	LOC_Os02g31910
	LOC_Os02g32030
	LOC_Os02g32060
	LOC_Os02g32110
	LOC_Os02g32160
	LOC_Os02g32370
	LOC_Os02g32430
	LOC_Os02g32460
	LOC_Os02g32490
	LOC_Os02g32520
	LOC_Os02g32550
	LOC_Os02g32580
	LOC_Os02g32620
	LOC_Os02g32650
	LOC_Os02g32690
	LOC_Os02g32730
	LOC_Os02g32750
	LOC_Os02g32840
	LOC_Os02g32860
	LOC_Os02g32970
	LOC_Os02g32980
	LOC_Os02g32990
	LOC_Os02g33000
	LOC_Os02g33010
	LOC_Os02g33080
	LOC_Os02g33090
	LOC_Os02g33149
	LOC_Os02g33230
	LOC_Os02g33380
	LOC_Os02g33420
	LOC_Os02g33430
	LOC_Os02g33500
	LOC_Os02g33580
	LOC_Os02g33590
	LOC_Os02g33600
	LOC_Os02g33680
	LOC_Os02g33710
[truncated: 7,719 more rows]
